# Supplementary material for: AgNPs–Cellulose Nanofiber/Polyacrylamide Hydrogels as an Antibacterial Platform for Soft Tissue
Source: Gels. 2026 May 23;12(6):457. doi: 10.3390/gels12060457 (PMC13297931; doi:10.3390/gels12060457)
Supplement: Supplementary file 1 [file gels-12-00457-s001.zip]

Archive with 1 entries (1 files):
- gels-4225458-supplementary.pdf
